# Supplementary material for: Identifying Interaction Patterns of Tangible Co-Adaptations in Human-Robot Team Behaviors
Source: Front Psychol. 2021 Jul 19;12:645545. doi: 10.3389/fpsyg.2021.645545 (PMC8327181; doi:10.3389/fpsyg.2021.645545)
Supplement: Supplementary file 1 [file Table_1.XLSX]

## Sheet: Sheet1
Reading Instructions
This excel sheet contains a list of all interactions as directly observed from the videos, categorized in stable situations, sudden adaptations, gradual adaptations and active negotiations. Next to each observed interaction is a description of that interaction using the more generalized interaction patterns as described in Table 6 in the paper. This excel sheet can be used to understand how the g…
Stable situation - observed behavior	Interaction Pattern	Sudden adaptation - observed behavior	Interaction Pattern	Gradual adaptation - observed behavior	Interaction Pattern	Active negotiation - observed behavior	Interaction Pattern
Let the robot lead but remain in touch (closely watching the robot, proactively following its expected course and keeping the leash tight)	Human following; Human actively on top of things, actively supervising; Active observation by human	Let the robot do its thing until it changes direction (to something that doesn't match the expectation)	Unexpected action by a robot team member	Slow overall change to more following over time/number of switches	Human gradually letting the robot do more	Negotiate control by alternating pulling the leash and loosening it	Human executing leading in short intervals
Human observes what the robot does for a while	Active observation by human	Let the robot do its thing until it has finished a task (picked up an object and stood still)	Human waiting for the robot to finish their task	Loosening the leash progressively when learning to better predict the robot's behavior (being able to better follow it)	Human learning to predict the robot's behavior	Alternating pulling the robot in a specific direction, waiting for the robot to go, then following the robot	Human executing leading in short intervals
Human steadily leading	Human leading	Take the lead once the task is seemingly finished (by letting the robot lead for most of it) to explore if there is more to gain	Human trying to finish the robot's task when the robot is done	Human follows robot for a bit, trying to regain control, then regains control	Human trying to regain control in different ways until eventually taking the lead
Human dragging the robot along a predefined route (that is not directed to the goal)	Human executing the robot's task	Robot bumps into participant, human starts directing the robot around	Partner-interfering mistake	Gradually the robot leads more	Human gradually letting the robot do more
Robot is in the lead but human actively runs around robot taking into account the route	Human following; Proactive following by human	Human changes direction, thereby loosening the leash, setting the robot 'free'	Human losing contact with the robot due to focus on own task
Robot steadily leading	Human following	Robot is in the lead until it deviates from the route expected by the human: human regains control	Unexpected action by a robot team member
Human speeds forward dragging the robot along	Human dragging the robot along while doing all the work, the robot is a burden	Human pulls the leash and moves to the goal when getting close to the goal	Being close to finishing the task
Human trying to remain in touch/control by keeping the leash stretched while moving with the robot	Human following; Human actively on top of things, actively supervising	Human picks up the robot to make up for its slow turning	Human actively making up for the robot's limitations
Human trying to lead directly towards the goal but giving the robot space to catch up when it lags behind, causing the robot to lead for short intervals	Human focuses on their own task, but leaving time for the robot to catch up	Human pulls the leash after an object sound, then waits for the robot to come	Task achievement
		Human pulls the leash after the robot stands still for a while, then waits for the robot to come	Human urging the robot to be more active, 'come on'
		While moving towards the goal, the robot suddenly moves away, while the human stands still: leash is stretched due to this	Unexpected action by a robot team member; Human stops with what they're doing, waits
		Human lingers around the goal when crossing it, causing the leash to be stretched as robot does move away	Task achievement; Human losing contact with the robot due to focus on own task
		Human pulls the robot into the direction of where an object was in previous rounds when they get close to that spot	Repeating previous behavior patterns
		Human starts with a stretched leash, but follow the robot when they notice the robot goes somewhere autonomously	Human recognizing the autonomy of the robot
		Robot turns to follow human quickly when human changes direction because the leash was already stretched while the human was following the robot	Quick response to leadership shifts due to continuous connection
		Human pulls leash and moves towards goal after picking up an object	Task achievement
		Human lets the robot lead when it comes into movement after it was standing still	Robot becomes active after being inactive
